# Supplementary material for: Development and validation of a risk prediction model for work disability: multicohort study
Source: Sci Rep. 2017 Oct 19;7:13578. doi: 10.1038/s41598-017-13892-1 (PMC5648892; doi:10.1038/s41598-017-13892-1)
Supplement: Supplementary file 2 — Risk calculators [file 41598_2017_13892_MOESM2_ESM.xlsx]

## Sheet: 8-factor model
Work disability risk score
Age								1
Self-rated health								1
No. of sickness absences during previous year								1
Socioeconomic position								1
Number of chronic diseases								1
Wake up several times per night								1
BMI (kg/cm2)								1
Smoking								1
								5.61881
10-year risk for work disability	0.3%
Notes on the predictors in the calculator
No. of sickness absences during previous year	Refers to sickness absences spells of 10 days or more
Socioeconomic position	Classification roughly follows the classification of Statistics Finland (http://www.stat.fi/meta/luokitukset/ammatti/001-2001/index_en.html). "Process worker" refers to classes 6-8. "Other" refers to class 9.
Number of chronic diseases	Refers to following to diseases: bronchial asthma, myocardial infarction, angina pectoris, cerebrovascular diseases, migraine, depression, and diabetes.

## Sheet: Alternative model
Alternative work disability risk score*
Age								1
Socioeconomic position								1
I am expected to do unreasonable amount of work								1
My work involves a lot of repetitive tasks								1
								6.0169
10-year risk for work disability	0.3%
Notes on the predictors in the calculator
Socioeconomic position	Classification roughly follows the classification of Statistics Finland (http://www.stat.fi/meta/luokitukset/ammatti/001-2001/index_en.html). "Process worker" refers to classes 6-8. "Other" refers to class 9.
* Only age, sex, socioeconomic status, and all work-related factors were used in development of the model. All other individual factors were omitted.
